# Supplementary material for: Short-Term Sulfurous Balneotherapy and Self-Reported Sleep Quality: An Exploratory Retrospective Real-World Pre–Post Observational Study at Terme di Saturnia (Italy)
Source: Healthcare (Basel). 2026 Mar 19;14(6):782. doi: 10.3390/healthcare14060782 (PMC13026361; doi:10.3390/healthcare14060782)
Supplement: Supplementary file 1 [file healthcare-14-00782-s001.zip]

Archive with 2 entries (2 files):
- healthcare-4146492-supplementary-table S1.pdf
- healthcare-4146492-supplementary-table S2.pdf
